# Supplementary material for: CAR-T cell therapy followed by allogenic hematopoietic stem cell transplantation yielded comparable outcome between Ph like ALL and other high-risk ALL
Source: Biomark Res. 2023 Feb 15;11:19. doi: 10.1186/s40364-023-00451-2 (PMC9930301; doi:10.1186/s40364-023-00451-2)
Supplement: Supplementary file 3 — Additional file 3: Supplementary Table S1. FISH panels for 7 genes frequently involved in Ph-like ALL. Supplementary Table S2. Panels for targeted RNA sequencing. Supplementary Table S3. A panel of 222 genes detected by next generation sequencing. Supplementary Table S4. Clinical and laboratory data of all Ph-like ALL patients. Supplementary Table S5. Clinical and laboratory data of all Ph+ ALL patients. Supplementary Table S6. Clinical and laboratory data of all B-ALL-others patients. Supplementary Table S7. Statistical results of all groups. [file 40364_2023_451_MOESM3_ESM.xlsx]

## Sheet: Table S1
Supplementary Table S1. FISH panels for 7 genes frequently involved in Ph-like ALL
No	Gene Name	Company	Probe degign
1	ABL1	Vysis	break apart
2	ABL2	Vysis	break apart
3	CRLF2	Vysis	break apart
4	CSF1R	Vysis	break apart
5	EPOR	Vysis	break apart
6	JAK2	Vysis	break apart
7	PDGFRB	Vysis	break apart
* Positive is defined by abnormal signals in more than 3% of analyzed cells. At least 500 nucleated cells were counted per test.

## Sheet: Table S2
Supplementary Table S2. Panels for targted RNA sequencing
No	Name	No	Name	No	Name	No	Name	No	Name	No	Name
1	ABL1	54	BTBD18	107	CUL2	160	FNDC3B	213	HRH4	266	MBTD1
2	ABL2	55	BUD13	108	CUX1	161	FOXJ2	214	IFNLR1	267	ME2
3	ACACA	56	C11ORF49	109	DAB2IP	162	FOXO3	215	IGLL5	268	MECOM
4	ACER1	57	C17ORF50	110	DACH1	163	FOXO4	216	IKZF1	269	MEF2C
5	ACIN1	58	C19ORF66	111	DACH2	164	FOXP1	217	IL2	270	MEF2D
6	ACSL1	59	C2CD3	112	DAZAP1	165	FOXR1	218	IL2RB	271	METRNL
7	ACSL5	60	CACNB2	113	DCP1A	166	FRK	219	IL7R	272	MIA3
8	ACSL6	61	CAPRIN1	114	DCPS	167	FRYL	220	ING4	273	MKL1
9	ACTN4	62	CBFA2T3	115	DDX10	168	FUS	221	INO80D	274	MLF1
10	ADAMTS16	63	CBFB	116	DDX3X	169	FXYD6	222	INPP5D	275	MLLT1
11	ADD3	64	CBL	117	DEK	170	FYN	223	IQCG	276	MLLT10
12	AFF1	65	CCDC28A	118	DGKH	171	FYTTD1	224	IQGAP2	277	MLLT11
13	AFF3	66	CCDC6	119	DOCK11	172	GART	225	IRF2BP2	278	MLLT3
14	AFF4	67	CCDC88C	120	DSCAML1	173	GAS7	226	IRF4	279	MLLT6
15	AKAP13	68	CCDC94	121	DTD1	174	GATA1	227	ITK	280	MN1
16	ALK	69	CCND1	122	DUSP10	175	GATAD2A	228	ITPR2	281	MNX1
17	ANKHD1	70	CCND2	123	EAF1	176	GIT2	229	JAK1	282	MPRIP
18	ANKRD28	71	CCND3	124	EBF1	177	GLIS2	230	JAK2	283	MSH6
19	ANLN	72	CCNJL	125	EEFSEC	178	GMPS	231	JAK3	284	MSI2
20	AP2A2	73	CCP110	126	EFNA5	179	GNA15	232	KANK1	285	MSN
21	ARHGAP18	74	CD74	127	EFNB3	180	GOLGA4	233	KAT6A	286	MTCP1
22	ARHGAP26	75	CDC42SE2	128	ELF2	181	GOLGA5	234	KDM4B	287	MYB
23	ARHGEF12	76	CDK1	129	ELF4	182	GOLGA6A	235	KDM5A	288	MYC
24	ARHGEF17	77	CDK2AP1	130	ELL	183	GOLGB1	236	KDR	289	MYH11
25	ARID1A	78	CDK5RAP2	131	ELMO1	184	GOT1	237	KIAA1549L	290	MYH9
26	ARID1B	79	CDK6	132	ELN	185	GPC3	238	KIF5B	291	MYO18A
27	ARNT	80	CDKN1B	133	EMILIN2	186	GPHN	239	KIF7	292	NAB2
28	ASXL2	81	CDX2	134	EML1	187	GRIA2	240	KMT2A	293	NABP1
29	ATAD2	82	CELSR3	135	EMP1	188	GTF2H3	241	KPNA6	294	NCDN
30	ATF7IP	83	CENPC	136	EP300	189	GTF2I	242	KRAS	295	NCKIPSD
31	ATG16L2	84	CENPK	137	EPHA6	190	HABP4	243	KXD1	296	NCLN
32	ATIC	85	CEP164	138	EPOR	191	HHEX	244	LAIR1	297	NCOA2
33	ATP2C1	86	CEP170B	139	EPS15	192	HINT2	245	LAMC3	298	NCOA3
34	AUTS2	87	CEP85L	140	ERC1	193	HIP1	246	LASP1	299	NCOR1
35	BACH2	88	CHD1	141	ERG	194	HIPK1	247	LMBRD1	300	NDE1
36	BAZ2A	89	CHIC2	142	ETV6	195	HLF	248	LMO1	301	NDUFA4
37	BCL10	90	CIITA	143	EWSR1	196	HMBOX1	249	LMO2	302	NEBL
38	BCL11A	91	CLCA2	144	FAM171A1	197	HMGB3	250	LNP1	303	NF1
39	BCL11B	92	CLOCK	145	FAM204A	198	HNRNPA2B1	251	LPP	304	NFKB1
40	BCL2	93	CLP1	146	FAR1	199	HNRNPUL1	252	LPXN	305	NID1
41	BCL2L14	94	CLTC	147	FBRSL1	200	HOXA1	253	LRRC57	306	NIN
42	BCL3	95	CLTCL1	148	FCHO2	201	HOXA10	254	LRRFIP1	307	NIPBL
43	BCL6	96	COL1A1	149	FEN1	202	HOXA11	255	LSM14A	308	NKAIN2
44	BCL9	97	CPED1	150	FGFR1	203	HOXA13	256	LTBP1	309	NKAIN3
45	BCL9L	98	CPNE8	151	FGFR1OP	204	HOXA9	257	LYN	310	NKD1
46	BCOR	99	CPSF6	152	FGFR1OP2	205	HOXC11	258	MACROD1	311	NKD2
47	BCR	100	CREBBP	153	FGFR3	206	HOXC12	259	MAD1L1	312	NOC4L
48	BIN2	101	CRLF2	154	FGFRL1	207	HOXC13	260	MAEA	313	Notch1
49	BIRC3	102	CSF1R	155	FIP1L1	208	HOXD1	261	MALT1	314	NPM1
50	BIRC6	103	CSF3R	156	FLNA	209	HOXD11	262	MAML2	315	NPR2
51	BLNK	104	CT45A2	157	FLT3	210	HOXD13	263	MAP3K5	316	NRAS
52	BPTF	105	CTBP1	158	FN1	211	HOXD8	264	MATR3	317	NRIP1
53	BRD1	106	CTDP1	159	FNBP1	212	HRASLS5	265	MBP	318	NRIP3
319	NSF	355	PPP1R36	391	RNF217	427	SNX29	463	TFRC	499	NSD1
320	NT5C2	356	PQLC1	392	ROS1	428	SORBS2	464	TGIF1	500	USP25
321	NT5C3A	357	PRC1	393	RPN1	429	SPECC1	465	THADA	501	USP42
322	NTRK3	358	PRDM16	394	RUNDC3B	430	SPI1	466	TIRAP	502	USP46
323	NUMA1	359	PRDX4	395	RUNX1	431	SPTAN1	467	TLX1	503	VAV1
324	NUP153	360	PRG2	396	RUNX1T1	432	SPTBN1	468	TLX3	504	WDR48
325	NUP214	361	PRKAR1A	397	SACM1L	433	SQSTM1	469	TMEM117	505	WHSC1L1-008
326	NUP98	362	PRKG2	398	SARNP	434	SS18	470	TMEM2	506	WNT3
327	NUTM1	363	PRPF19	399	SART3	435	SSBP2	471	TMEM259	507	YPEL4
328	OFD1	364	PRRC1	400	SEPT2	436	STAG2	472	TMX2	508	YTHDF2
329	OPN1LW	365	PRRC2B	401	SEPT5	437	STAT3	473	TNFRSF1A	509	ZBTB16
330	P2RY8	366	PRRX1	402	SEPT6	438	STAT5B	474	TNFRSF1B	510	ZBTB18
331	PAG1	367	PRRX2	403	SEPT9	439	STIL	475	TNFSF18	511	ZBTB46
332	PALM	368	PSIP1	404	SEPT11	440	STIM1	476	TNIP1	512	ZC3H13
333	PAX5	369	PTBP1	405	SCIN	441	STK3	477	TNKS2	513	ZC3HAV1
334	PBX1	370	PTK2B	406	SEC31A	442	STMN1	478	TNRC18	514	ZCCHC7
335	PCM1	371	PTPN11	407	SENP7	443	STPG1	479	TOP1	515	ZDHHC7
336	PDC	372	PTPRO	408	SET	444	STRN	480	TOP2B	516	ZEB2
337	PDGFRA	373	PTPRR	409	SETBP1	445	STRN3	481	TOP3A	517	ZFAND3
338	PDGFRB	374	QSOX1	410	SETD1B	446	SUGP2	482	TP53BP1	518	ZFP64
339	PDS5A	375	RABEP1	411	SFPQ	447	SYK	483	TPM3	519	ZFP69B
340	PDZD7	376	RABGAP1L	412	SH2B3	448	SYNRG	484	TPM4	520	ZFPM2
341	PER1	377	RAD51B	413	SH3D19	449	SYTL3	485	TPR	521	ZFYVE19
342	PGAP3	378	RANBP2	414	SH3GL1	450	TAF15	486	TRAF1	522	ZHX1
343	PHF21B	379	RAP1GDS1	415	SKI	451	TAL1	487	TRIM2	523	ZMIZ1
344	PHF23	380	RARA	416	SLC12A7	452	TAL2	488	TRIM24	524	ZMYM2
345	PICALM	381	RARG	417	SLC22A10	453	TAOK1	489	TRIP11	525	ZMYND11
346	PIM1	382	RBM15	418	SLC25A24	454	TBL1XR1	490	TRPS1	526	ZMYND8
347	PIM3	383	RBM6	419	SLC35B1	455	TCF12	491	TSLP	527	ZNF141
348	PLEKHG6	384	RBMS2	420	SLC7A5	456	TCF3	492	TTL	528	ZNF274
349	PMEL	385	RCSD1	421	SLCO1B3	457	TCF7	493	TTYH3	529	ZNF362
350	PML	386	RERE	422	SMAP1	458	TCL1A	494	TYK2	530	ZNF384
351	POM121	387	RFX3	423	SMARCA2	459	TERF2	495	UBA2	531	ZNF521
352	POU1F1	388	RHOG	424	SMARCA4	460	TET1	496	UGT1A8	532	ZNF687
353	POU2AF1	389	RNF213	425	SMU1	461	TFG	497	USP16
354	PPFIBP1	390	RNF214	426	SNX2	462	TFPT	498	USP2

## Sheet: Table S3
Supplementary Table S3. A pannel of 222 genes detected by next generation sequencing
ABL1	CD274	EPHA7	JAK3	PIM1	SRSF2
ANKRD26	CD28	EPOR	KANSL1	PLCG1	STAG2
APC	CD58	ERBB3	KDM6A	PLCG2	STAT1
ARAF	CD79A	ETNK1	KIT	POT1	STAT2
ARC	CD79B	ETV6	KLF2	PPM1D	STAT3
ARID1A	CDKN1A	EZH2	KMT2A	PRDM1	STAT4
ARID1B	CDKN2A	FAS	KMT2C	PRKCB	STAT5A
ARID2	CDKN2B	FAT1	KMT2D	PTEN	STAT5B
ARID5B	CDKN2C	FBXW7	KRAS	PTPN1	STAT6
ASXL1	CEBPA	FGFR1	MAP2K1	PTPN11	SUZ12
ASXL2	CEBPE	FGFR3	MAPK1	PTPRD	SYK
ASXL3	CHD8	FLT3	MECOM	PTPRK	TBL1XR1
ATG5	CIITA	FOXO1	MED12	RAD21	TCF3
ATG2B	CRBN	FOXO3	MEF2B	RAF1	FAM46C
ATM	CREBBP	FYN	MET	RB1	TET1
ATRX	CRLF2	GATA1	MFHAS1	RELN	TET2
B2M	CSF1R	GATA2	MGA	RET	TNFAIP3
BCL2	CSF3R	GATA3	MPL	RHOA	TNFRSF14
BCL6	CSMD1	GNA13	MUM1	RPS15	TNFRSF1B
BCOR	CTCF	GNAI2	MYC	RRAGC	TP53
BCORL1	CTLA4	HACE1	MYD88	RUNX1	TP63
BIRC3	CTNNB1	HNRNPA2B1	NF1	SAMHD1	TP73
BLNK	CUL4B	HRAS	NFKB1	SETBP1	TRAF3
BRAF	CXCR4	ID3	NFKB2	SETD2	TYK2
BRCA1	CYLD	IDH1	NFKBIE	SF3B1	U2AF1
BRCA2	DDX3X	IDH2	NOTCH1	SGK1	UNC13D
BRCC3	DDX41	IGLL5	NOTCH2	SH2B3	VAV1
BTG1	DHX15	IKZF1	NPM1	SH2D1A	VHL
BTK	DIS3	IKZF2	NRAS	SMARCA4	VPREB1
CALR	DNM2	IKZF3	NT5C2	SMARCB1	WT1
CARD11	DNMT3A	IL7R	PAX5	SMC1A	XPO1
CBL	ECT2L	INO80	PDCD1LG2	SMC2	ZAP70
CCND1	EED	INPP5D	PDGFRA	SMC3	ZBTB7A
CCND2	EGFR	IRF4	PDGFRB	SOCS1	ZEB2
CCND3	EGR1	ITPKB	PHF6	SOS1	ZMYM3
CCR4	EGR2	JAK1	PIGA	SPEN	ZNF292
CCR7	EP300	JAK2	PIK3CA	SRP72	ZRSR2

## Sheet: Table S4
Supplementary Table S4. Clinical and laboratory data of all Ph-like ALL patients
No	Diagnosis	EMD	Blood cell counts			Bone marrow analysis at diagnosis
			WBC (×109/L)	Hb (g/L)	PLT (×109/L)	BM blasts by morphology (%)	Immunophenotype	CRLF2 expression by FCM (%)	High CRLF2 expression by RNA-Seq
1	BCP-ALL	No	44.87	120	136	60	71.5% blasts, B-ALL	NA	NA
2	BCP-ALL	No	145	75	18	96.5	66.2% blasts, B-ALL	0	N
3	BCP-ALL	No	14.75	91	10	76.5	76.5% blasts, B-ALL	NA	N
4	BCP-ALL	No	47.3	143	28	90	90.9% blasts, B-ALL	NA	N
5	BCP-ALL	No	64.3	132	68	88	73.8% blasts, B-ALL	0.2	N
6	BCP-ALL	No	124.79	51	55	90	76.2% blasts, B-ALL	NA	N
7	BCP-ALL	No	4.95	147	148	46.5	59.6% blasts, B-ALL	21.2	Y
8	BCP-ALL	No	55.38	110	18	88	61.4% blasts, B-ALL	NA	N
9	BCP-ALL	No	2.55	54	141	57	56.9% blasts, B-ALL	97.9	Y
10	BCP-ALL	No	23.13	79	287	76	85.2% blasts, B-ALL	97.6	Y
11	BCP-ALL	No	69.44	79	46	90	91.8% blasts, B-ALL	99	Y
12	BCP-ALL	No	1.2	59	23	95	95.5% blasts, B-ALL	0.8	N
13	BCP-ALL	No	217.35	114	140	84.5	85.4% blasts, B-ALL	0.9	N
14	BCP-ALL	No	33.4	114	93	87.5	70.4% blasts, B-ALL	98.9	Y
15	BCP-ALL	No	54	56	25	92	95.6% blasts, B-ALL	60	Y
16	BCP-ALL	No	20.15	159	327	56	44.7% blasts, B-ALL	98.1	NA
17	BCP-ALL	No	1.68	59	53	29	66.2% blasts, B-ALL	0.1	N
NA: not available; N: no; Y: yes

## Sheet: Table S5
Supplementary Table S5. Clinical and laboratory data of all Ph+ ALL patients
No.	Age	Gender	Disease	WBC at diagnosis (×109/L)	EMD at diagnosis	Cytogenetics at diagnosis	BCR::ABL1 transcript type	ABL1 kinase mutation	Other gene mutations	Refractory or relapse	Status before CART
1	54	2	Ph+ ALL	133.78	N	Failure	b3a2/b2a2	Y253H	ASXL1	relapse	≥CR2
2	38	1	Ph+ ALL	14.81	N	Failure	e1a2	T315I	BCORL1,IKZF1	refractory or relapse	active disease
3	17	0	Ph+ ALL	40.41	N	46,XY,t(9;22)(q34;q11)[12]/46,XY[8]	b3a2/b2a2	N	RUNX1, GATA2	NA	CR1 MRD+
4	45	1	Ph+ ALL	6.73	N	46,XY[20]	e1a2	T315I	Neg	relapse	active disease
5	27	1	Ph+ ALL	491.02	N	46,XY,t(9;22)(q34;q11)der(20)t(1;20)(q25;q13)[20]	e1a2	N	Neg	NA	CR1 MRD+
6	9	1	Ph+ ALL	247.6	N	46,XY, del(9)(p11), t(9;22)(q34;q11), add(19)(q13)[20]	e1a2	N	Neg	relapse	≥CR2
7	47	1	Ph+ ALL	32.52	N	46,XY,t(9;22)(q34;q11),add(20)(q13)[2]/46,idem,t(5;7)(q32;q31)[1]/46,XY[17]	e1a2	N	Neg	relapse	active disease
8	22	1	Ph+ ALL	531.8	Y	Failure	e1a2	T315I	Neg	relapse	active disease
9	46	2	Ph+ ALL	7.75	N	46,XY,t(9;22)[20]	e1a2	N	Neg	NA	CR1 MRD+
10	13	1	Ph+ ALL	44.9	Y	46,XY[20]	e1a2	T315I	Neg	relapse	active disease
11	34	2	Ph+ ALL	33.97	Y	50,XX,+5,+8,i(9q),t(9;22;16)(q34;q11;p13),+Ph,+M[14]/46,XX[6]	b3a2/b2a2	N	PDGFRB	relapse	≥CR2
12	45	1	Ph+ ALL	140.5	N	46,XY,t(9;22)[4]/46,XY[16]	e1a2	T315I	Neg	relapse	≥CR2
13	25	1	Ph+ ALL	185.47	Y	46, XY[20]	e1a2	T315I	TET2	relapse	active disease
14	35	1	Ph+ ALL	539.01	Y	46, XY, t(9;22)[20]	b3a2/b2a2	N	Neg	NA	CR1 MRD+
15	39	1	Ph+ ALL	32.12	Y	46,XY, t(9;22)(q34;q11)[1]/46,XY[19]	b3a2/b2a2	N	SETBP1	relapse	active disease
16	59	2	Ph+ ALL	1.6	Y	46,XY,t(9;22;9)(q34;q21;p12)/46-47,XY,i(7q),t(9;22;9)(q34;q21;p12)[cp6]/46,XX[14]	b3a2/b2a2	T315I	Neg	relapse	≥CR2
17	53	2	Ph+ ALL	44.6	Y	46, XY,t(9;22)(q34;q11)[8]/46,idem,?der(3),?9p+,inc[4]/46,idem,?der(3),?-7,?9p+,inc[8]	b3a2/b2a2	T315I	ETV6	NA	CR1 MRD+
18	56	1	Ph+ ALL	37.17	N	46, XY[20]	e1a2	E275K,T315I	Neg	relapse	active disease
19	41	1	Ph+ ALL	5.84	N	46, XY[20]	e1a2	T315I	Neg	relapse	≥CR2
20	28	2	Ph+ ALL	372.16	N	46,XX,t(9;22)(q34;q11)[14]/46,XX[6]	e1a2	T315I	Neg	relapse	active disease
21	44	2	Ph+ ALL	126.71	N	46,XX,t(4;9;22）(p13;q34;q11)[20]	b3a2/b2a2	T315I	Neg	relapse	≥CR2
22	39	2	Ph+ ALL	14.09	N	Failure	e1a2	T315I	Neg	relapse	≥CR2
23	32	2	Ph+ ALL	240.3	N	46,XX,t(9;22)(q34;q11)[20]	b3a2/b2a2	T315I,G250E	BCORL1, RUNX1	relapse	≥CR2
Abbreviations: CR, complete remission; N, no; NA: not applicable; Neg, negative; Y, yes.

## Sheet: Table S6
Supplementary Table S6. Clinical and laboratory data of all B-ALL-others patients
No.	Age	Gender	Disease	EMD at daignosis	WBC at diagnosis (×109/L)	Cytogenetics at diagnosis	Fusion gene	Gene mutation	Refractory or relapse	Status before CART
1	38	F	BCP-ALL	N	128.1	46,XX, t(2;4;11)(p16;q26;q25),inv(12) [20]	KMT2A::AFF1	KRAS	relpase	active disease
2	17	M	BCP-ALL	N	66.32	46,XY[20]	Neg	Neg	relpase	≥ CR2
3	20	F	BCP-ALL	N	3.01	46,XX[20]	Neg	CREBBP, CSMD1, PTPN11	refractory or relapse	active disease
4	20	M	BCP-ALL	N	9.03	48-49, XY, +19, +mar [4]/46,XY [16]	Neg	RUNX1	refractory or relapse	active disease
5	44	F	BCP-ALL	N	5.25	46,XX[20]	Neg	Neg	refractory or relapse	active disease
6	16	M	BCP-ALL	Y	544.32	46,XY,t(4;11)(q21;q23)[20]	KMT2A::AFF1	FLT3, TP53	refractory or relapse	≥ CR2
7	23	M	BCP-ALL	N	452.5	Failure	Neg	KRAS,NRAS	relpase	active disease
8	13	M	BCP-ALL	N	2.89	45,Y,der(X),3q-,5p+,der(6),7p+,8p+,der(9),11q-,-15,-17,der(17),-18.19p-,21q+,+mar [cp10] /46,XY[5]	Neg	ASXL2, CSMD1, RUNX1,KRAS, SETBP1, SETD2, TP53	relpase	active disease
9	29	F	BCP-ALL	N	377.73	46, XX, t(4;11)(q21;q23)[20]	KMT2A::AFF1	KRAS,NRAS,WT1	relpase	active disease
10	27	F	BCP-ALL	N	28.03	46,XX,der(19)?t(1;19)[8]/46,XX[12]	TCF3::PBX1	Neg	relpase	≥ CR2
11	15	F	BCP-ALL	N	50.95	46,XX[20]	Neg	Neg	relpase	active disease
12	22	F	BCP-ALL	N	37.24	46,XX[20]	Neg	FLT3	relpase	≥ CR2
13	28	M	BCP-ALL	N	102	46,XY[20]	Neg	ASXL1, BCOR, NRAS, PHF6	refractory or relapse	active disease
14	18	M	BCP-ALL	Y	2.8	46,XY[20]	Neg	Neg	relpase	active disease
15	52	F	BCP-ALL	N	3.36	46,XX[20]	Neg	BCOR, IDH1	relpase	active disease
16	22	M	BCP-ALL	N	13.97	Failure	Neg	ASXL1, CREBBP, EZH2, U2AF1	relpase	≥ CR2
17	23	M	BCP-ALL	Y	23.16	46,XY, t(12;17)(p13;q11)14]/46,XY[6]	Neg	BCOR, CBL	refractory or relapse	active disease
18	37	F	BCP-ALL	N	645	57-67,XX,-X,+X,+1,+2,+3,+4,+5,+5,+7,+8,-11, -12, +13,+13,+14,+15,+15,+16,+17,+17,+18,+20,+21,+22[CP5]/46,XX[5]	KMT2A::AFF1	Neg	relpase	active disease
19	18	M	BCP-ALL	Y	11.24	46, XY [20]	TCF3::HLF	KRAS, STED2	relpase	≥ CR2
20	40	M	BCP-ALL	Y	6.43	65-66,XXY,+1,?2,-3,+6or+6q-,-7,+8,-9,+11, +12,-13,13q-,-15,-16,?16,-17,-18,-19,-10,+21,-22[6]/46,XY[14]	Neg	TP53	refractory	CR1 MRD+
21	16	M	BCP-ALL	N	5.3	46,XY[20]	Neg	BIRC3	NA	CR1 MRD+
22	34	F	BCP-ALL	N	2.56	47-49,XX,+5,-7,+10,+13q-,+16,+18,?20q+[CP6]/46,XX[14]	Neg	BCOR, CSMD1	NA	CR1 MRD+
23	38	M	BCP-ALL	Y	33.96	46,XY,der(5), der(7)t(5;7)(q14;q21)[20]	Neg	TET2	refractory	active disease
24	16	F	BCP-ALL	N	12.8	46,XX[20]	Neg	MYC, PTPN11	relpase	active disease
25	11	F	BCP-ALL	N	8.8	54,XX,+X,+der(2),+4,+5,+6,+10,-17,-19,+20,+21,+22[10]/46,XX[10]	Neg	Neg	relpase	active disease
26	41	F	BCP-ALL	N	5.4	47,XX, +18 [2] / 47,idem,-7, +8[6] / 46,XX [12]	Neg	RUNX1	relpase	active disease
27	49	F	BCP-ALL	Y	66.71	46,XX[20]	Neg	PAX5	refractory	CR1 MRD+
28	22	M	BCP-ALL	Y	44.55	65-67,XXY,+1,-3,-7,-7,+8,-9,-9,-10,+10,+11,+12,-13,-14,-15,-16,-16,-17,+18,-20,-20,+21[CP10]	Neg	NF1, TP53	relpase	active disease
29	34	F	BCP-ALL	N	14	46,XX[20]	Neg	NRAS	relpase	active disease
30	23	M	BCP-ALL	N	8.61	46,XY[20]	ETV6::RUNX1	NRAS	relpase	≥ CR2
31	7	F	BCP-ALL	N	2.3	55,XX,+X,+X,+4,+6,dic(11;12)(p11;p11),+14,+14,-15,+17,+18,+21, +21,+?21[6]/56,XX,+X,+X,+4,+6,+14,+14,+17,+18,+21,+21[3]/46,XX[1]	Neg	ETV6,PTPN11,TP53	relpase	active disease
32	28	M	BCP-ALL	N	5.93	62，XXX,-3，-7,7p+,-9,13q-,14q-,15q-,-16,16q+,-17,-19,-20[20]	Neg	Neg	relpase	active disease
33	34	F	BCP-ALL	Y	105.5	46,XX[20]	Neg	Neg	relpase	active disease
34	24	F	BCP-ALL	Y	11.5	46,XY,i(9)(q10) [4]/46, XY [16]	Neg	NOTCH1, PTPN11	relpase	≥ CR2
35	15	F	BCP-ALL	Y	20.73	46,XX[20]	MEF2D::BCL9	Neg	relpase	active disease
36	43	F	BCP-ALL	Y	8.48	49,XX,+6,+？10,+11,inc[12] /46, XX [8]	Neg	Neg	NA	CR1 MRD+
37	26	M	BCP-ALL	Y	4.64	46,XY[20]	Neg	Neg	relpase	≥ CR2
38	8	M	BCP-ALL	N	10.4	53,XY,+X,+4, +6, +14, +18, +21, +21 [10]/46, XY [10]	Neg	Neg	relpase	active disease
39	24	F	BCP-ALL	N	21.7	46,XX[20]	Neg	KRAS	relpase	active disease
40	11	F	BCP-ALL	N	6.48	62,XXX,-3,-7,7p+, -9, 13q-, 14q-, 15q-, -16, 16q+, -17, -19, -20 [20]	Neg	TP53	relpase	≥ CR2
41	19	F	BCP-ALL	N	4.19	Failure	Neg	SMC2	relpase	active disease
42	37	M	BCP-ALL	N	6.21	46,XY,i(9)(q10) [8]/46,idem, del(9)(p13p24)[2]/46,XY[10]	Neg	BCL6,SMC2	relpase	active disease
43	45	M	BCP-ALL	N	234.93	46,XY, t(4;11)(q21;q23)[18]/46,XY[2]	KMT2A::AFF1	KRAS, NRAS	relpase	active disease
44	11	F	BCP-ALL	N	27.17	49,XX,+X,+8,+21[18]/46,XX[2]	Neg	TP53	relpase	≥ CR2
45	14	M	BCP-ALL	N	51.82	46,XY[20]	Neg	BCORL1,NRAS	refractory	CR1 MRD+
46	24	F	BCP-ALL	N	18.93	46,XX[20]	EP300::ZNF384	KDM6A, KRAS	relpase	active disease
47	16	M	BCP-ALL	Y	24.69	46,XY[20]	Neg	EZH2,JAK2，NRAS	NA	CR1 MRD+
48	55	F	BCP-ALL	N	36.7	46, XX, t(11;19)(q23;p13)[14]/46, XX[6]	KMT2A::MLLT1	CREBBP	relapse	CR1 MRD+
49	29	M	BCP-ALL	N	56.13	46,XY[20]	Neg	Neg	relpase	active disease
50	16	M	BCP-ALL	N	12.04	35,XY,-2,-3,-4,-7,-9,-12,-13,-15,-16,-17,-20 [10]/46,XY [10]	Neg	TP53	relpase	active disease
51	20	M	BCP-ALL	N	9.1	67,XXY,+Y,-5,-7?,add9(p11.2),+10,-15,-1[9]/46,XY[11]	Neg	Neg	NA	CR1 MRD+
Abbreviations: CR, complete remission; N, no; NA: not applicable; Neg, negative; Y, yes

## Sheet: Table S7
Supplementary Table S7. Statistical results of all groups
Characteristics	Ph-like (n=17) n.(%)	Ph+ (n=23) n.(%)	B-others (n=51) n.(%)	P value	P value (Ph-like vs Ph+)	P value (Ph-like vs B-others)	P value (Ph+ vs B-others)
Age (years)	21 (6-50)	39 (9-59)	23 (7-55)	0.001318	0.00216	0.395044	0.001208
Gender				0.259411	0.738521	0.122023	0.344677
Male	12 (70.6)	14 (60.9)	25 (49.0)
Female	5 (29.4)	9 (39.1)	26 (51.0)
WBC				0.02486	0.223413	0.311224	0.006857
median (range), ×109/L	44.9 (1.2-217.4)	44.6 (1.6-539.0)	14.0 (2.3-645.0)
CART target				0.020473	0.012995	0.036151	0.368807
CD19	8 (47.1)	20 (87.0)	38 (74.5)
CD19/CD22	9 (52.9)	3 (13.0)	13 (25.5)
Disease status before CART				0.085467	0.035825	0.269283	0.133267
CR1	5 (29.4)	5 (21.7)	9 (17.6)
≥CR2	1 (5.9)	9 (39.1)	10 (19.6)
Active disease	11 (64.7)	9 (39.1)	32 (62.7)
Best response to CART				0.79556	0.924941	0.489342	0.70893
CR	16 (94.1)	22 (95.6)	50 (98.0)
MRD-CR	11 (64.7)	14 (60.9)	28 (54.9)
MRD+CR	5 (29.4)	8 (34.8)	22 (43.1)
NR	1 (5.9)	1 (4.3)	1 (2.0)
Grade of CRS				0.392985	1	0.48855	0.46778
0-2	15 (88.2)	20 (87.0)	39 (76.5)
3-4	2 (11.8)	3 (13.0)	12 (23.5)
3-year OS	65.9%±16.5%	59.7%±10.5%	61.6%±7.3%	0.758
3-year RFS	59.8%±14.8%	63.1%±10.5%	56.3%±7.1%	0.764
3-year CIR	7.8%±0.6%	23.4%±0.9%	29.0%±0.4%	0.241
